# Supplementary material for: Evaluation of Clinical Results regarding Peristomal Skin Health Associated with the Adjustment and Formulation of the New Moderma Flex One-Piece Ostomy Devices
Source: J Pers Med. 2023 Jan 26;13(2):219. doi: 10.3390/jpm13020219 (PMC9962063; doi:10.3390/jpm13020219)
Supplement: Supplementary file 1 [file jpm-13-00219-s001.zip]

Archive with 1 entries (1 files):
- jpm-2003447-supplementary.pdf
